# Supplementary material for: Association between polygenic risk and survival in breast cancer patients
Source: BMC Cancer. 2025 Aug 28;25:1393. doi: 10.1186/s12885-025-14640-9 (PMC12392544; doi:10.1186/s12885-025-14640-9)
Supplement: Supplementary file 2 — Supplementary Material 2. [file 12885_2025_14640_MOESM2_ESM.xlsx]

## Sheet: Table Legends
Supplementary Table 1	All tested associations between PRS and survival at three different index dates (sequencing date, diagnosis date, and date of first palliative-intent therapy). Models excluding TP53, including TP53, and including the interaction between TP53 and PRS were generated. There was insufficient power for most TP53*PRS analysis, but significant results are included. P-values <=0.05 are in bold.
Supplementary Table 2	Survival associations between PRS and survival using the sequencing date index date. PRS were calculated for breast cancer patients within the Profile cohort from public GWAS weights obtained via the PGS Catalog. P-values <=0.05 are in bold.
Supplementary Table 3	Association between ER status and survival within breast cancer patients at three clinical index dates. P-values <=0.05 are in bold.
Supplementary Table 4	The most significant associations between somatic mutations and cancer-related PRS within cancer types.
Supplementary Table 5	All Bonferroni-significant associations between breast cancer PRS and Tier 3 TP53 mutations in breast cancer.
Supplementary Table 6	All Bonferroni-significant associations between PRS_ER+ and somatic alterations in breast cancer.
Supplementary Table 7	Characteristics of the study cohort. Study was limited to Europeans (n = 23,770). After calculating time intervals for survival analyses, samples were restricted to tumors with sequencing dates prior to date of death or loss to followup (n = 22,229). Cancer types with fewer than 500 samples were grouped into "Other". Hormone receptor status was evaluated for all breast cancer patients with an ava…
Supplementary Table 8	Names and phenotypes of all 209 tested PRS. dx = diagnosis. fh = family history.
Supplementary Table 9	All significant association between PRS and cancer risk within cancer types. The most significant associations within each cancer type are in bold.
Supplementary Table 10	Association between PRS and grade within breast cancer patients and ER-negative breast cancer patients. P-values <=0.05 are in bold.
Supplementary Table 11	Association between PRS and survival within breast cancer patients using the sequencing index date and including grade as a covariate. P-values <=0.05 are in bold.
Supplementary Table 12	Hazard ratios for all five tested breast cancer PRS. HRs were calculated excluding ancestry, including Ashkenazi Jewish ancestry but excluding principal components 1-5, and including principal components 1-5 but excluding Ashkenazi Jewish ancestry. PC = principal components, AJ = Ashkenazi Jewish ancestry. P-values <=0.05 are in bold.
Supplementary Table 13	Median survival in days and percentage of patient deaths for sequencing date and diagnosis date analyses.

## Sheet: Supplementary Table 1
			Without TP53					Including TP53					Including PRS*TP53
Index Date	Cancer subset	PRS	FDR	Bonferroni	P-value	zph	HR	FDR	Bonferroni	P-value	zph	HR	FDR	Bonferroni	P-value	zph	HR
Sequencing date	Breast Cancer	score_imputed_er_positive_breast_cancer	0.03	0.03	0.00015	0.07	0.89	0.45	1	0.00885	0.08	0.93
Sequencing date	Breast Cancer	score_genotyped_breast	0.17	0.34	0.00164	0.17	0.91
Sequencing date	Breast Cancer	score_imputed_breast_cancer_dx_or_fh	0.19	0.67	0.00322	0.18	0.92
Sequencing date	Breast Cancer	score_imputed_breast_cancer	0.19	0.94	0.00448	0.21	0.92
Sequencing date	Breast Cancer	score_imputed_prostate_cancer_dx_or_fh	0.19	0.96	0.00461	0.83	0.92
Sequencing date	Breast Cancer	score_imputed_nocturnal_leg_cramps_cc	0.19	1	0.00554	0.2	0.92
Sequencing date	Breast Cancer	score_imputed_prostate_cancer	0.21	1	0.00716	0.25	0.92
Sequencing date	Breast Cancer	score_imputed_breast_or_ovarian_cancer	0.34	1	0.013	0.17	0.93
Sequencing date	Breast Cancer	score_imputed_keloids_ever	0.39	1	0.0172	0.85	0.93
Sequencing date	Breast Cancer	score_imputed_scoliosis	0.39	1	0.0187	0.27	0.93
Sequencing date	Breast Cancer	score_imputed_iqb.childhood_ear_infections	0.43	1	0.0227	0.92	1.07
Sequencing date	Breast Cancer	score_imputed_dry_eyes	0.54	1	0.0308	0.27	1.07
Sequencing date	Breast Cancer	score_imputed_ovarian_cyst	0.54	1	0.0335	0.99	1.07
Sequencing date	Breast Cancer	score_imputed_raynauds	0.59	1	0.0408	0.62	0.94
Sequencing date	Breast Cancer	score_imputed_colon_polyps	0.59	1	0.0433	0.63	0.94
Sequencing date	Breast Cancer	score_genotyped_eczema	0.59	1	0.0452	0.18	0.94
Sequencing date	Colon Cancer	score_imputed_gallstones_or_gall_bladder_removal	0.35	0.5	0.00237	0.77	1.1
Sequencing date	Colon Cancer	score_imputed_iqb.gallstones	0.35	0.69	0.0033	0.35	1.09
Sequencing date	Colon Cancer	score_imputed_deep_vein_thrombosis	0.63	1	0.0133	0.03	1.08
Sequencing date	Colon Cancer	score_imputed_iqb.toenail_fungus	0.63	1	0.0171	0.5	0.93
Sequencing date	Colon Cancer	score_imputed_immunodeficiency	0.63	1	0.0215	0.45	0.93
Sequencing date	Colon Cancer	score_imputed_pancreatitis	0.63	1	0.0248	0.63	1.07
Sequencing date	Colon Cancer	score_imputed_atrial_fibrillation	0.63	1	0.0259	0.97	1.07
Sequencing date	Colon Cancer	score_imputed_eczema	0.63	1	0.0288	0.78	1.07
Sequencing date	Colon Cancer	score_imputed_pulmonary_embolism_dx_or_fh	0.63	1	0.0338	0.08	1.07
Sequencing date	Colon Cancer	score_imputed_pulmonary_embolism	0.63	1	0.0339	0.14	1.07
Sequencing date	Colon Cancer	score_imputed_blood_clots	0.63	1	0.0394	0.03	1.07
Sequencing date	Colon Cancer	score_imputed_arrhythmia	0.63	1	0.044	0.29	1.06
Sequencing date	Colon Cancer	score_imputed_chronic_hives	0.63	1	0.0486	0.01	1.06
Sequencing date	Glioma	score_imputed_fibromyalgia_chronic_fatigue	0.63	0.71	0.00341	0.26	1.1
Sequencing date	Glioma	score_imputed_chronic_fatigue	0.63	1	0.00625	0.49	1.09
Sequencing date	Glioma	score_imputed_kidney_stones	0.63	1	0.0182	0.68	1.08
Sequencing date	Glioma	score_imputed_any_food_allergy	0.63	1	0.0225	0.75	1.07
Sequencing date	Glioma	score_imputed_squamous_cell_carcinoma	0.63	1	0.023	0.4	0.93
Sequencing date	Glioma	score_imputed_actinic_keratosis	0.63	1	0.0248	0.27	0.93
Sequencing date	Glioma	score_imputed_gerd_broad	0.63	1	0.0283	0.3	1.07
Sequencing date	Glioma	score_imputed_bunion	0.63	1	0.0314	0.49	0.94
Sequencing date	Glioma	score_imputed_iqb.canker_sore	0.63	1	0.0322	0.39	0.93
Sequencing date	Glioma	score_imputed_amd	0.63	1	0.0343	0.65	0.94
Sequencing date	Glioma	score_imputed_any_non_melanoma_skin_cancer	0.63	1	0.0352	0.39	0.94
Sequencing date	Glioma	score_imputed_allergic_asthma	0.63	1	0.036	0.66	1.07
Sequencing date	Glioma	score_imputed_adult_onset_asthma	0.64	1	0.0451	0.95	1.06
Sequencing date	Glioma	score_imputed_farsightedness	0.64	1	0.0477	0.04	1.06
Sequencing date	NSCLC	score_imputed_immunodeficiency	0.63	0.63	0.00301	0.88	0.93
Sequencing date	NSCLC	score_imputed_yeast_infections	0.75	1	0.0113	0.68	1.06
Sequencing date	NSCLC	score_imputed_adult_onset_asthma	0.75	1	0.0136	0.92	0.94
Sequencing date	NSCLC	score_imputed_severe_asthma	0.75	1	0.0176	0.47	0.94
Sequencing date	NSCLC	score_imputed_scoliosis	0.75	1	0.018	0.2	0.95
Sequencing date	NSCLC	score_imputed_hypothyroidism	0.92	1	0.029	0.89	1.05
Sequencing date	NSCLC	score_imputed_iqb.malaria_meds	0.92	1	0.0448	0.38	0.95
Sequencing date	NSCLC	score_imputed_current_asthma	0.92	1	0.0477	0.51	0.95
Sequencing date	Ovarian Cancer	score_imputed_high_plasma_glucose	0.49	1	0.0102	0.74	1.12
Sequencing date	Ovarian Cancer	score_imputed_iqb.dandruff_frequency	0.49	1	0.0142	0.65	1.11
Sequencing date	Ovarian Cancer	score_imputed_psoriasis_plaque	0.49	1	0.0142	0.74	1.1
Sequencing date	Ovarian Cancer	score_imputed_bmi_qnorm	0.49	1	0.0166	0.04	1.12
Sequencing date	Ovarian Cancer	score_imputed_tinnitus	0.49	1	0.0224	0.86	1.1
Sequencing date	Ovarian Cancer	score_imputed_t2d_broad	0.49	1	0.0228	0.56	1.11
Sequencing date	Ovarian Cancer	score_imputed_iqb.bruise_easily	0.49	1	0.0292	0.06	1.09
Sequencing date	Ovarian Cancer	score_imputed_COPD	0.49	1	0.0325	0.09	1.1
Sequencing date	Ovarian Cancer	score_imputed_osteoporosis_broad	0.49	1	0.0328	0.15	0.91
Sequencing date	Ovarian Cancer	score_imputed_psoriasis_severe	0.49	1	0.0339	0.41	1.09
Sequencing date	Ovarian Cancer	score_imputed_any_food_allergy	0.49	1	0.0378	0.84	1.09
Sequencing date	Ovarian Cancer	score_imputed_iqb.chronic_constipation	0.49	1	0.0392	0.09	0.92
Sequencing date	Ovarian Cancer	score_imputed_high_blood_pressure	0.49	1	0.0393	0.06	1.09
Sequencing date	Ovarian Cancer	score_imputed_iqb.bronchitis_frequency	0.49	1	0.0412	0.35	1.09
Sequencing date	Ovarian Cancer	score_imputed_prostate_cancer	0.49	1	0.0416	0.86	0.92
Sequencing date	Ovarian Cancer	score_imputed_rosacea_w_treatment	0.49	1	0.0469	0.09	1.09
Sequencing date	Pan cancer	score_imputed_t2d	0.01	0.01	4.95e-05	0.99	1.04
Sequencing date	Pan cancer	score_imputed_t2d_broad	0.01	0.02	9.5e-05	0.92	1.04
Sequencing date	Pan cancer	score_imputed_bipolar	0.01	0.04	0.000184	0.96	1.04
Sequencing date	Pan cancer	score_imputed_pancreatitis	0.01	0.04	0.000206	0.26	1.04
Sequencing date	Pan cancer	score_imputed_raynauds	0.02	0.08	0.000404	0.46	0.97
Sequencing date	Pan cancer	score_imputed_iqb.malaria_meds	0.02	0.15	0.000705	0.78	0.97
Sequencing date	Pan cancer	score_imputed_any_skin_cancer	0.02	0.15	0.000706	0.32	0.97
Sequencing date	Pan cancer	score_imputed_gallstones_or_gall_bladder_removal	0.03	0.21	0.000986	0.88	1.03
Sequencing date	Pan cancer	score_imputed_severe_acne	0.04	0.41	0.00196	0.23	0.97
Sequencing date	Pan cancer	score_imputed_iqb.gallstones	0.04	0.45	0.00214	0.84	1.03
Sequencing date	Pan cancer	score_imputed_high_plasma_glucose	0.04	0.45	0.00215	0.84	1.03
Sequencing date	Pan cancer	score_imputed_any_non_melanoma_skin_cancer	0.04	0.48	0.00232	0.43	0.97
Sequencing date	Pan cancer	score_imputed_tinnitus	0.04	0.54	0.00259	0.74	1.03
Sequencing date	Pan cancer	score_imputed_ovarian_cyst	0.04	0.57	0.00275	0.12	1.03
Sequencing date	Pan cancer	score_imputed_actinic_keratosis	0.05	0.82	0.0039	0.32	0.97
Sequencing date	Pan cancer	score_imputed_heart_failure	0.05	0.86	0.00412	0.73	1.03
Sequencing date	Pan cancer	score_imputed_basal_cell_carcinoma	0.05	0.89	0.00426	0.86	0.97
Sequencing date	Pan cancer	score_imputed_thyroid_cancer_dx_or_fh	0.06	1	0.00492	0.71	0.97
Sequencing date	Pan cancer	score_imputed_iqb.stretch_marks	0.06	1	0.00553	1	1.03
Sequencing date	Pan cancer	score_imputed_kidney_stones	0.08	1	0.00774	0.12	1.03
Sequencing date	Pan cancer	score_imputed_carpal_tunnel	0.09	1	0.00886	0.26	1.02
Sequencing date	Pan cancer	score_imputed_celiac_HLA_all	0.12	1	0.0125	0.43	0.98
Sequencing date	Pan cancer	score_imputed_scoliosis	0.12	1	0.0128	0.91	0.98
Sequencing date	Pan cancer	score_imputed_hashimotos	0.15	1	0.0167	0.49	0.98
Sequencing date	Pan cancer	score_imputed_hemorrhoids	0.15	1	0.0178	0.83	0.98
Sequencing date	Pan cancer	score_imputed_bmi_qnorm	0.17	1	0.0206	0.549	1.02
Sequencing date	Pan cancer	score_imputed_hysterectomy	0.17	1	0.0218	0.648	1.02
Sequencing date	Pan cancer	score_imputed_keloids_ever	0.17	1	0.0222	0.89	0.98
Sequencing date	Pan cancer	score_imputed_plantar_warts	0.17	1	0.0239	0.37	0.98
Sequencing date	Pan cancer	score_imputed_mosquito_bites_itching	0.17	1	0.0246	0.62	0.98
Sequencing date	Pan cancer	score_ukb_PGS000760	0.18	1	0.0267	0.02	1.02
Sequencing date	Pan cancer	score_imputed_chronic_hives	0.19	1	0.0287	0.99	0.98
Sequencing date	Pan cancer	score_imputed_bladder_cancer_dx_or_fh	0.19	1	0.0302	0.9	0.98
Sequencing date	Pan cancer	score_imputed_chronic_pain	0.19	1	0.0309	0.25	1.02
Sequencing date	Pan cancer	score_imputed_high_tg	0.19	1	0.0324	0.52	1.02
Sequencing date	Pan cancer	score_imputed_high_ldl	0.19	1	0.0347	0.69	1.02
Sequencing date	Pan cancer	score_imputed_graves	0.19	1	0.0354	0.11	0.98
Sequencing date	Pan cancer	score_imputed_peripheral_artery_dis	0.19	1	0.0356	0.75	1.02
Sequencing date	Pan cancer	score_imputed_blood_sugar_meds	0.19	1	0.0362	0.1	1.02
Sequencing date	Pan cancer	score_imputed_sjogrens_syndrome	0.22	1	0.0427	0.82	0.98
Sequencing date	Pan cancer	score_imputed_thyroid_cancer	0.23	1	0.0478	0.73	0.98
Sequencing date	Pan cancer	score_imputed_psoriatic_arthritis	0.23	1	0.0489	0.49	1.02
Sequencing date	Pan cancer	score_imputed_colds_last_year	0.23	1	0.049	0.2	0.98
Sequencing date	Pan cancer	score_imputed_high_blood_pressure	0.23	1	0.0495	0.77	1.02
Sequencing date	Pan cancer	score_imputed_high_cholesterol_broad	0.23	1	0.05	0.21	1.02
Sequencing date	Prostate Cancer	score_imputed_COPD	0.33	0.54	0.0026	0.25	1.21
Sequencing date	Prostate Cancer	score_imputed_skin_tags	0.33	0.86	0.00411	0.44	1.22
Sequencing date	Prostate Cancer	score_imputed_bmi_qnorm	0.33	1	0.00478	0.48	1.23
Sequencing date	Prostate Cancer	score_imputed_dry_eyes	0.92	1	0.0199	0.86	0.85
Sequencing date	Prostate Cancer	score_imputed_eczema	0.92	1	0.0266	0.99	0.86
Sequencing date	Prostate Cancer	score_imputed_chronic_bronchitis	0.92	1	0.0274	0.81	1.15
Sequencing date	Prostate Cancer	score_imputed_celiac_HLA_all	0.92	1	0.0361	0.44	0.86
Sequencing date	Prostate Cancer	score_imputed_iqb.uti_frequency	0.92	1	0.0398	0.38	0.88
Sequencing date	Prostate Cancer	score_imputed_macular_degen_type_dry	0.92	1	0.0489	0.3	1.14
First Palliative Date	Breast Cancer	score_imputed_any_drug_allergy	0.83	1	0.00823	0.92	1.1	0.96	1	0.0108	0.9	1.1	0.98	1	0.024935	0.9	1.12
First Palliative Date	Breast Cancer	score_imputed_er_positive_breast_cancer	0.83	1	0.00825	0.16	0.91
First Palliative Date	Breast Cancer	score_imputed_stroke_dx_or_fh	0.83	1	0.0252	0.05	1.09	0.96	1	0.0206	0.05	1.09
First Palliative Date	Breast Cancer	score_imputed_prostate_cancer_dx_or_fh	0.83	1	0.0333	0.22	0.92	0.96	1	0.0493	0.24	0.93
First Palliative Date	Breast Cancer	score_imputed_prostate_cancer	0.83	1	0.0355	0.14	0.92	0.96	1	0.0445	0.14	0.93
First Palliative Date	Breast Cancer	score_imputed_iqb.norovirus_ever	0.83	1	0.0369	0.72	1.08
First Palliative Date	Breast Cancer	score_imputed_psoriasis_severe	0.83	1	0.0379	0.1	1.08	0.96	1	0.0296	0.13	1.09
First Palliative Date	Breast Cancer	score_imputed_tonsillectomy	0.83	1	0.0387	0.8	1.08
First Palliative Date	Breast Cancer	score_imputed_osteoarthritis	0.83	1	0.0477	0.01	1.08						0.98	1	0.010263	0.02	1.14
First Palliative Date	Colon Cancer	score_imputed_er_positive_breast_cancer	0.06	0.06	0.000294	0.87	0.85	0.04	0.04	0.000184	0.93	0.85	0.16	0.52	0.0025	0.93	0.79
First Palliative Date	Colon Cancer	score_imputed_mosquito_bites_itching	0.1	0.35	0.00167	0.13	1.15	0.11	0.32	0.00152	0.15	1.15
First Palliative Date	Colon Cancer	score_imputed_diverticulitis	0.1	0.44	0.00208	0.54	0.87	0.14	0.68	0.00324	0.5	0.88
First Palliative Date	Colon Cancer	score_imputed_mosquito_combined_qt	0.1	0.47	0.00227	0.08	1.14	0.11	0.44	0.0021	0.09	1.15
First Palliative Date	Colon Cancer	score_imputed_breast_or_ovarian_cancer	0.1	0.5	0.00238	0.61	0.88	0.11	0.39	0.00188	0.65	0.87	0.18	0.89	0.004236	0.63	0.8
First Palliative Date	Colon Cancer	score_imputed_breast_cancer	0.17	1	0.00615	0.73	0.89	0.15	1	0.00499	0.76	0.89	0.29	1	0.016364	0.73	0.84
First Palliative Date	Colon Cancer	score_imputed_immunodeficiency	0.17	1	0.0064	0.99	0.88	0.15	1	0.00659	0.94	0.89
First Palliative Date	Colon Cancer	score_imputed_iqb.canker_sore	0.17	1	0.0068	0.87	1.13	0.15	1	0.00655	0.88	1.13
First Palliative Date	Colon Cancer	score_imputed_pneumonia	0.17	1	0.00776	0.04	0.89	0.18	1	0.0112	0.04	0.89
First Palliative Date	Colon Cancer	score_imputed_osteoarthritis	0.17	1	0.00834	0.52	0.89	0.18	1	0.0105	0.5	0.89
First Palliative Date	Colon Cancer	score_imputed_early_onset_heart_attack	0.17	1	0.00877	1	1.14	0.15	1	0.00542	0.96	1.15	0.34	1	0.028031	0.95	1.22
First Palliative Date	Colon Cancer	score_imputed_iqb.bronchitis_frequency	0.17	1	0.00989	0.18	0.89	0.18	1	0.0109	0.19	0.89	0.25	1	0.00785	0.2	0.78
First Palliative Date	Colon Cancer	score_imputed_hemorrhoids	0.18	1	0.0113	0.11	1.12	0.18	1	0.0132	0.13	1.12
First Palliative Date	Colon Cancer	score_imputed_iqb.pneumonia_frequency	0.2	1	0.0143	0.1	0.9	0.23	1	0.0188	0.09	0.9
First Palliative Date	Colon Cancer	score_genotyped_breast	0.2	1	0.0147	0.29	0.9	0.18	1	0.0102	0.32	0.89	0.16	0.19	0.000897	0.4	0.77
First Palliative Date	Colon Cancer	score_imputed_breast_cancer_dx_or_fh	0.23	1	0.0177	0.66	0.9	0.18	1	0.0122	0.74	0.9	0.16	0.32	0.001522	0.73	0.8
First Palliative Date	Colon Cancer	score_imputed_ulcer	0.29	1	0.0232	0.78	0.9	0.23	1	0.019	0.74	0.9
First Palliative Date	Colon Cancer	score_imputed_thyroid_nodules	0.3	1	0.026	0.77	0.91	0.32	1	0.0294	0.73	0.91
First Palliative Date	Colon Cancer	score_imputed_tonsillectomy	0.32	1	0.0287	0.11	0.9	0.37	1	0.0373	0.11	0.91
First Palliative Date	Colon Cancer	score_imputed_anemia	0.32	1	0.0307	0.41	0.91	0.32	1	0.0302	0.41	0.91	0.34	1	0.024837	0.49	0.83
First Palliative Date	Colon Cancer	score_imputed_heart_attack	0.34	1	0.0337	0.62	1.1	0.23	1	0.0202	0.59	1.12	0.29	1	0.01743	0.57	1.23
First Palliative Date	Colon Cancer	score_imputed_ovarian_cyst	0.36	1	0.0382	0.89	0.91	0.37	1	0.0387	0.9	0.91
First Palliative Date	Colon Cancer	score_imputed_iqb.intestinal_parasite	0.41	1	0.0454	0.28	1.1
First Palliative Date	NSCLC	score_imputed_yeast_infections	0.22	0.31	0.00149	0.64	1.11	0.22	0.28	0.00132	0.62	1.11
First Palliative Date	NSCLC	score_imputed_rosacea_severity	0.22	0.43	0.00207	0.02	0.9	0.22	0.44	0.00211	0.02	0.9
First Palliative Date	NSCLC	score_imputed_iqb.varicose_veins_legs	0.97	1	0.0363	0.57	0.93	0.98	1	0.0393	0.6	0.93	0.63	1	0.009834	0.53	0.88
First Palliative Date	NSCLC	score_imputed_diverticulitis	0.97	1	0.0413	0.12	1.07						0.75	1	0.029844	0.1	1.11
First Palliative Date	NSCLC	score_imputed_psoriatic_arthritis	0.97	1	0.0452	0.83	0.94	0.98	1	0.0466	0.83	0.94	0.75	1	0.030813	0.87	0.9
First Palliative Date	NSCLC	score_imputed_pancreatitis	0.97	1	0.0462	0.9	1.07						0.75	1	0.035523	0.98	1.11
First Palliative Date	NSCLC	score_imputed_anxiety	0.97	1	0.0495	0.8	1.07
First Palliative Date	Ovarian Cancer	score_imputed_iqb.chronic_constipation	0.94	1	0.0203	0.41	0.89
First Palliative Date	Ovarian Cancer	score_imputed_ulcerative_colitis	0.94	1	0.0388	0.22	0.89
First Palliative Date	Ovarian Cancer	score_imputed_atrial_fibrillation	0.94	1	0.0458	0.13	0.89
First Palliative Date	Ovarian Cancer	score_imputed_dry_eyes	0.94	1	0.0474	0.77	0.9
First Palliative Date	Pan cancer	score_imputed_peripheral_artery_dis	0.69	1	0.00583	0.93	1.04
First Palliative Date	Pan cancer	score_imputed_bipolar	0.69	1	0.0081	0.92	1.04
First Palliative Date	Pan cancer	score_imputed_heart_failure	0.69	1	0.0109	0.04	1.04
First Palliative Date	Pan cancer	score_imputed_any_animal_allergy	0.69	1	0.0152	0.46	1.03
First Palliative Date	Pan cancer	score_imputed_any_drug_allergy	0.69	1	0.0187	0.13	1.03
First Palliative Date	Pan cancer	score_imputed_iqb.cluster_headaches	0.69	1	0.0261	0.03	1.03
First Palliative Date	Pan cancer	score_imputed_pancreatitis	0.69	1	0.0309	0.63	1.03
First Palliative Date	Pan cancer	score_imputed_rheumatoid_arthritis	0.69	1	0.0359	0.42	1.03
First Palliative Date	Pan cancer	score_imputed_ulcerative_colitis	0.69	1	0.0362	0.12	0.97
First Palliative Date	Pan cancer	score_imputed_allergic_asthma	0.69	1	0.0406	0.24	1.03
First Palliative Date	Pan cancer	score_imputed_iqb.tmj	0.69	1	0.0411	0.03	1.03
First Palliative Date	Pan cancer	score_imputed_psoriasis	0.69	1	0.0413	0.57	1.03
First Palliative Date	Pan cancer	score_imputed_rhinitis	0.69	1	0.0454	0.21	1.03
First Palliative Date	Pan cancer	score_imputed_any_plant_allergy	0.69	1	0.0463	0.11	1.03
First Palliative Date	Prostate Cancer	score_imputed_arrhythmia	0.99	1	0.00609	0.04	1.31
First Palliative Date	Prostate Cancer	score_imputed_arrhythmia_type_ventricular_tachycardia	0.99	1	0.0139	0.03	1.26
First Palliative Date	Prostate Cancer	score_imputed_chronic_bronchitis	0.99	1	0.0228	0.38	1.23
First Palliative Date	Prostate Cancer	score_imputed_high_plasma_glucose	0.99	1	0.048	0.22	0.82
Diagnosis date	Breast Cancer	score_imputed_nocturnal_leg_cramps_cc	0.12	0.12	0.000559	0.76	0.88	0.05	0.05	0.000236	0.6	0.88
Diagnosis date	Breast Cancer	score_genotyped_breast	0.4	1	0.00649	0.29	0.9	0.63	1	0.0376	0.29	0.93
Diagnosis date	Breast Cancer	score_imputed_er_positive_breast_cancer	0.4	1	0.00685	0.05	0.91
Diagnosis date	Breast Cancer	score_imputed_colon_polyps	0.4	1	0.00757	0.54	0.91	0.63	1	0.0211	0.57	0.92
Diagnosis date	Breast Cancer	score_imputed_prostate_cancer_dx_or_fh	0.6	1	0.0143	0.06	0.92	0.63	1	0.0192	0.05	0.92
Diagnosis date	Breast Cancer	score_imputed_bladder_cancer_dx_or_fh	0.61	1	0.0187	0.57	0.92	0.63	1	0.033	0.43	0.93
Diagnosis date	Breast Cancer	score_imputed_prostate_cancer	0.61	1	0.0214	0.13	0.92	0.63	1	0.027	0.07	0.92
Diagnosis date	Breast Cancer	score_imputed_psoriatic_arthritis	0.61	1	0.024	0.01	1.08
Diagnosis date	Breast Cancer	score_imputed_diverticulitis	0.61	1	0.0262	0.43	0.92	0.63	1	0.00792	0.65	0.91
Diagnosis date	Breast Cancer	score_imputed_psoriasis_severe	0.67	1	0.0342	0.05	1.08	0.63	1	0.0294	0.15	1.08
Diagnosis date	Breast Cancer	score_imputed_hypothyroidism	0.67	1	0.0355	0.35	0.93	0.63	1	0.0312	0.19	0.92
Diagnosis date	Breast Cancer	score_imputed_immunodeficiency	0.74	1	0.0423	0.99	1.07	0.63	1	0.0324	0.97	1.08	1	1	0.038211	0.84	1.11
Diagnosis date	Colon Cancer	score_imputed_bladder_cancer_dx_or_fh	0.25	0.66	0.00318	0.81	0.89	0.25	0.65	0.0031	0.81	0.89	0.75	1	0.04762	0.84	0.86
Diagnosis date	Colon Cancer	score_imputed_pneumonia	0.25	0.7	0.00337	0	0.89	0.25	0.71	0.00341	0	0.89	0.37	0.37	0.00175	0	0.79
Diagnosis date	Colon Cancer	score_imputed_iqb.pneumonia_frequency	0.25	0.88	0.00422	0.02	0.89	0.25	0.88	0.00422	0.02	0.89	0.48	0.95	0.004557	0.02	0.82
Diagnosis date	Colon Cancer	score_imputed_emphysema	0.25	1	0.00478	0	0.9	0.25	1	0.00478	0	0.9	0.75	1	0.023475	0	0.85
Diagnosis date	Colon Cancer	score_imputed_ankylosing_spondylitis	0.4	1	0.0112	0.09	0.91	0.4	1	0.0113	0.09	0.91	0.75	1	0.049568	0.09	0.87
Diagnosis date	Colon Cancer	score_imputed_macular_degen_type_dry	0.4	1	0.013	0.81	1.1	0.4	1	0.013	0.81	1.1
Diagnosis date	Colon Cancer	score_imputed_diverticulitis	0.4	1	0.0133	0.33	0.91	0.4	1	0.0133	0.32	0.91
Diagnosis date	Colon Cancer	score_imputed_immunodeficiency	0.5	1	0.0192	0.11	0.91	0.51	1	0.0194	0.11	0.91
Diagnosis date	Colon Cancer	score_imputed_ulcer	0.52	1	0.027	0.53	0.91	0.51	1	0.0259	0.52	0.91
Diagnosis date	Colon Cancer	score_imputed_cervical_cancer	0.52	1	0.0283	0.18	0.92	0.51	1	0.0279	0.18	0.92
Diagnosis date	Colon Cancer	score_imputed_elevated_liver_test	0.52	1	0.0327	0.9	0.92	0.51	1	0.0312	0.89	0.92	0.66	1	0.012098	0.97	0.83
Diagnosis date	Colon Cancer	score_imputed_amd	0.52	1	0.0349	0.43	1.09	0.51	1	0.0348	0.43	1.09
Diagnosis date	Colon Cancer	score_imputed_high_blood_pressure	0.52	1	0.0387	0.34	0.92	0.51	1	0.0389	0.34	0.92
Diagnosis date	Colon Cancer	score_imputed_high_cholesterol_broad	0.52	1	0.0425	0.37	0.92	0.51	1	0.0421	0.37	0.92
Diagnosis date	Colon Cancer	score_imputed_atrial_fibrillation	0.52	1	0.0435	0.38	1.08	0.51	1	0.0431	0.38	1.08
Diagnosis date	Colon Cancer	score_imputed_iqb.bronchitis_frequency	0.52	1	0.0461	0.16	0.92	0.51	1	0.0465	0.16	0.92	0.75	1	0.020516	0.17	0.83
Diagnosis date	Colon Cancer	score_imputed_glaucoma	0.52	1	0.0467	0.29	0.93	0.51	1	0.0461	0.29	0.93
Diagnosis date	Glioma	score_imputed_kidney_stones	0.2	0.2	0.000961	0.81	1.13	0.2	0.2	0.000962	0.8	1.13	0.98	1	0.039462	0.73	1.1
Diagnosis date	Glioma	score_imputed_chronic_fatigue	0.89	1	0.0173	0.48	1.09	0.89	1	0.0172	0.47	1.09
Diagnosis date	Glioma	score_imputed_fibromyalgia_chronic_fatigue	0.89	1	0.0212	0.72	1.09	0.89	1	0.0212	0.72	1.09
Diagnosis date	Glioma	score_imputed_any_food_allergy	0.89	1	0.0241	0.15	1.09	0.89	1	0.0238	0.15	1.09
Diagnosis date	Glioma	score_imputed_gest_diabetes	0.89	1	0.0244	0.18	0.92	0.89	1	0.0242	0.18	0.92	0.98	1	0.048533	0.17	0.92
Diagnosis date	Glioma	score_imputed_nosebleed_after12	0.89	1	0.0255	0.66	1.09	0.89	1	0.0255	0.66	1.09
Diagnosis date	Glioma	score_imputed_osteoporosis_broad	0.93	1	0.0452	0.25	1.08	0.93	1	0.0452	0.25	1.08	0.98	1	0.026518	0.21	1.11
Diagnosis date	Glioma	score_imputed_psoriasis	0.93	1	0.0482	0.33	0.93	0.93	1	0.048	0.33	0.93
Diagnosis date	NSCLC	score_imputed_ibs_type_RomeIII_C	0.08	0.08	0.000386	0.52	0.91	0.11	0.11	0.000544	0.59	0.91	0.89	1	0.0153	0.61	0.9
Diagnosis date	NSCLC	score_imputed_immunodeficiency	0.15	0.33	0.0016	0.6	0.92	0.13	0.39	0.00187	0.52	0.92
Diagnosis date	NSCLC	score_imputed_adult_onset_asthma	0.15	0.5	0.0024	0.7	0.92	0.11	0.22	0.00104	0.63	0.92
Diagnosis date	NSCLC	score_imputed_arrhythmia	0.15	0.62	0.00297	0.41	0.93	0.14	0.71	0.00338	0.41	0.93
Diagnosis date	NSCLC	score_imputed_severe_asthma	0.18	0.88	0.00423	0.91	0.93	0.14	0.69	0.00332	0.97	0.93
Diagnosis date	NSCLC	score_imputed_skin_tags	0.22	1	0.00631	0.04	1.07	0.27	1	0.0102	0.03	1.07
Diagnosis date	NSCLC	score_imputed_current_asthma	0.33	1	0.0118	0.35	0.93	0.23	1	0.00786	0.3	0.93
Diagnosis date	NSCLC	score_imputed_fibromyalgia_chronic_fatigue	0.33	1	0.0135	0.9	0.94
Diagnosis date	NSCLC	score_imputed_scoliosis	0.33	1	0.0149	0.6	0.94	0.38	1	0.0201	0.53	0.94	0.89	1	0.027392	0.52	0.91
Diagnosis date	NSCLC	score_imputed_allergic_asthma	0.33	1	0.0169	0.29	0.94	0.3	1	0.0128	0.31	0.94
Diagnosis date	NSCLC	score_imputed_any_asthma	0.33	1	0.0185	0.18	0.94	0.38	1	0.0179	0.18	0.94
Diagnosis date	NSCLC	score_imputed_yeast_infections	0.33	1	0.0189	0.47	1.06	0.46	1	0.0285	0.52	1.06	0.4	0.47	0.002246	0.47	1.13
Diagnosis date	NSCLC	score_imputed_hypothyroidism	0.37	1	0.0233	0.53	1.06
Diagnosis date	NSCLC	score_imputed_osteoarthritis	0.41	1	0.0278	0.73	0.94	0.38	1	0.0219	0.7	0.94
Diagnosis date	NSCLC	score_imputed_arrhythmia_type_ventricular_tachycardia	0.48	1	0.0378	0.73	0.95	0.5	1	0.0361	0.67	0.95
Diagnosis date	NSCLC	score_imputed_lupus	0.48	1	0.0385	0.65	0.95	0.5	1	0.0374	0.69	0.95	0.89	1	0.024743	0.64	0.91
Diagnosis date	NSCLC	score_imputed_tinnitus	0.48	1	0.0396	0.45	0.95
Diagnosis date	NSCLC	score_imputed_juvenile_asthma	0.48	1	0.0423	0.11	0.95
Diagnosis date	NSCLC	score_imputed_carotid_artery_dis	0.48	1	0.0445	0.22	0.95
Diagnosis date	NSCLC	score_imputed_pancreatitis	0.48	1	0.0458	0.91	1.05
Diagnosis date	Pan cancer	score_imputed_chronic_hives	0.17	0.17	0.000808	0.67	0.96	0.11	0.22	0.00104	0.63	0.97	0.51	1	0.048818	0.59	0.97
Diagnosis date	Pan cancer	score_imputed_ibs_type_RomeIII_C	0.17	0.34	0.00162	0.06	0.97	0.11	0.17	0.000834	0.07	0.96
Diagnosis date	Pan cancer	score_imputed_dry_eyes	0.27	0.82	0.00391	0.42	0.97	0.21	1	0.00629	0.37	0.97
Diagnosis date	Pan cancer	score_imputed_arrhythmia_type_ventricular_tachycardia	0.28	1	0.00591	0.62	0.97	0.21	1	0.00522	0.78	0.97
Diagnosis date	Pan cancer	score_imputed_hemorrhoids	0.28	1	0.00685	0.07	0.97	0.21	1	0.00857	0.05	0.97
Diagnosis date	Pan cancer	score_imputed_any_skin_cancer	0.28	1	0.00956	0.56	0.97	0.21	1	0.00988	0.5	0.97	0.51	1	0.039918	0.52	0.97
Diagnosis date	Pan cancer	score_imputed_high_ldl	0.28	1	0.0105	0.25	1.03	0.21	1	0.00732	0.26	1.03
Diagnosis date	Pan cancer	score_genotyped_eczema	0.28	1	0.0111	0.09	1.03	0.21	1	0.00615	0.1	1.03	0.51	0.62	0.00296	0.07	1.05
Diagnosis date	Pan cancer	score_imputed_severe_asthma	0.28	1	0.015	0.15	0.97	0.21	1	0.00984	0.16	0.97	0.51	1	0.048726	0.15	0.97
Diagnosis date	Pan cancer	score_imputed_mosquito_bites_itching	0.28	1	0.0161	0.59	0.97	0.26	1	0.0204	0.49	0.97	0.51	1	0.029953	0.45	0.97
Diagnosis date	Pan cancer	score_imputed_leukemia_dx_or_fh	0.28	1	0.0162	0.05	0.97	0.26	1	0.021	0.04	0.97	0.51	1	0.018459	0.05	0.96
Diagnosis date	Pan cancer	score_imputed_iqb.malaria_meds	0.28	1	0.0172	0.6	0.97	0.3	1	0.0367	0.54	0.98	0.51	1	0.026342	0.48	0.97
Diagnosis date	Pan cancer	score_imputed_raynauds	0.28	1	0.0177	0.33	0.97	0.22	1	0.0113	0.29	0.97	0.51	1	0.034244	0.31	0.97
Diagnosis date	Pan cancer	score_imputed_adult_onset_asthma	0.29	1	0.0201	0.26	0.97	0.26	1	0.0213	0.23	0.98
Diagnosis date	Pan cancer	score_imputed_bladder_cancer_dx_or_fh	0.29	1	0.0206	0.87	0.97	0.3	1	0.0389	0.79	0.98	0.51	1	0.015744	0.92	0.96
Diagnosis date	Pan cancer	score_imputed_pancreatitis	0.29	1	0.0227	0.07	1.03	0.21	1	0.00963	0.06	1.03
Diagnosis date	Pan cancer	score_imputed_scoliosis	0.29	1	0.0234	0.95	0.98	0.26	1	0.0218	0.91	0.98
Diagnosis date	Pan cancer	score_imputed_hyperthyroidism	0.31	1	0.0278	0.49	0.98	0.26	1	0.0239	0.59	0.98	0.51	1	0.029257	0.62	0.97
Diagnosis date	Pan cancer	score_imputed_arrhythmia	0.31	1	0.0282	0.36	0.98	0.3	1	0.0318	0.42	0.98
Diagnosis date	Pan cancer	score_imputed_colon_polyps	0.31	1	0.0308	0.23	0.98	0.31	1	0.0497	0.28	0.98
Diagnosis date	Pan cancer	score_imputed_iodine_treatment_ever	0.31	1	0.0311	0.28	0.98	0.26	1	0.0177	0.26	0.97
Diagnosis date	Pan cancer	score_imputed_any_non_melanoma_skin_cancer	0.31	1	0.033	0.62	0.98	0.3	1	0.0378	0.58	0.98
Diagnosis date	Pan cancer	score_imputed_basal_cell_carcinoma	0.34	1	0.0372	0.14	0.98	0.3	1	0.0456	0.11	0.98
Diagnosis date	Pan cancer	score_imputed_thyroid_cancer_dx_or_fh	0.35	1	0.0405	0.85	0.98	0.3	1	0.0424	0.96	0.98
Diagnosis date	Pan cancer	score_imputed_current_asthma	0.35	1	0.0417	0.03	0.98	0.3	1	0.0376	0.03	0.98	0.51	1	0.018646	0.02	0.96
Diagnosis date	Pan cancer	score_imputed_alopecia_areata	0.35	1	0.0454	0.62	0.98	0.26	1	0.0186	0.73	0.97
Diagnosis date	Pan cancer	score_imputed_actinic_keratosis	0.35	1	0.0459	0.38	0.98	0.3	1	0.0443	0.36	0.98
Diagnosis date	Pan cancer	score_imputed_iqb.gallstones	0.35	1	0.047	0.43	1.02	0.3	1	0.0351	0.32	1.02
Diagnosis date	Pan cancer	score_imputed_psoriasis_plaque	0.36	1	0.0498	0.14	1.02	0.26	1	0.0224	0.14	1.03
Diagnosis date	Prostate Cancer	score_imputed_bmi_qnorm	0.12	0.12	0.000558	0.38	1.33	0.08	0.08	0.000381	0.73	1.35	0.01	0.01	3.94e-05	0.78	1.52
Diagnosis date	Prostate Cancer	score_imputed_skin_tags	0.45	1	0.00692	0.08	1.23	0.48	0.97	0.00462	0.05	1.24
Diagnosis date	Prostate Cancer	score_imputed_macular_degen_type_dry	0.45	1	0.00791	0.25	1.23	0.7	1	0.0167	0.08	1.2	0.18	1	0.004898	0.11	1.33
Diagnosis date	Prostate Cancer	score_imputed_amd	0.45	1	0.00865	0.53	1.22	0.7	1	0.0155	0.7	1.2	0.23	1	0.008714	0.58	1.29
Diagnosis date	Prostate Cancer	score_imputed_gallstones_or_gall_bladder_removal	0.64	1	0.0194	0.89	1.18						0.18	1	0.005262	0.67	1.3
Diagnosis date	Prostate Cancer	score_imputed_dry_eyes	0.64	1	0.0194	0.47	0.84	0.54	1	0.00773	0.53	0.82
Diagnosis date	Prostate Cancer	score_imputed_rhinitis	0.64	1	0.0284	0.05	1.16						0.23	1	0.007959	0.1	1.28
Diagnosis date	Prostate Cancer	score_imputed_immunodeficiency	0.64	1	0.0285	0.29	0.84	0.78	1	0.0334	0.13	0.85
Diagnosis date	Prostate Cancer	score_imputed_atrial_fibrillation	0.64	1	0.0356	0.01	1.17
Diagnosis date	Prostate Cancer	score_imputed_any_drug_allergy	0.64	1	0.0361	0.08	1.16	0.76	1	0.0289	0.08	1.16	0.08	0.16	0.000758	0.21	1.36
Diagnosis date	Prostate Cancer	score_imputed_celiac_HLA_all	0.64	1	0.0374	0.71	0.85						0.18	0.97	0.004635	0.87	0.74
Diagnosis date	Prostate Cancer	score_imputed_iqb.chronic_sinus_infections	0.64	1	0.0409	0.84	0.86	0.71	1	0.0205	0.65	0.84
Diagnosis date	Prostate Cancer	score_imputed_hernia	0.64	1	0.0442	0.15	1.16
Diagnosis date	Prostate Cancer	score_imputed_arrhythmia	0.64	1	0.0453	0.01	1.17						0.44	1	0.039969	0.01	1.22
Diagnosis date	Prostate Cancer	score_imputed_alopecia_areata	0.64	1	0.0478	0.13	0.87	0.76	1	0.0292	0.28	0.85

## Sheet: Supplementary Table 2
Polygenic Score ID	Polygenic Score Name	Mapped trait	FDR	Bonferroni	p-value	HR
PGS000005	PRS313_Erpos	estrogen-receptor positive breast cancer	0.0187836	0.0187836	0.00268337	0.914894
PGS000212	PRS330_LumA	luminal A breast carcinoma	0.0228596	0.0457192	0.00653132	0.92116
PGS000004	PRS313_BC	breast carcinoma	0.0229074	0.0687222	0.00981746	0.926474
PGS000214	PRS330_LumB	luminal B breast carcinoma	0.0533133	0.213253	0.0304647	0.937948
PGS000213	PRS330_LumBHER2neg	HER2 negative breast carcinoma	0.130516	0.652579	0.0932255	0.951321
PGS000215	PRS330_HER2	HER2 Positive Breast Carcinoma	0.726084	1	0.622357	0.98548
PGS000216	PRS330_TN	triple-negative breast cancer	0.938673	1	0.938673	1.00229

## Sheet: Supplementary Table 3
ER status only	Sequencing Index Date (n=1,673)		Diagnosis Index Date (n=1,190)		First Palliative Treatment Index Date (n=870)
	P-value	HR	P-value	HR	P-value	HR
	3.2e-11	0.65	2.7e-10	0.6	2.6e-06	0.67

## Sheet: Supplementary Table 4
Cancer	PRS	Mutated Gene	% Carriers	beta	OR	p-value
Non-Small Cell Lung Cancer	lung_cancer_dx_or_fh	KRAS	0.34	0.16	1.17	9.2e-06
Non-Small Cell Lung Cancer	lung_cancer_dx_or_fh	RBM10	0.13	0.26	1.3	6.4e-05
Colorectal Cancer	colorectal_cancer_dx_or_fh	MTA1	0.04	-0.47	0.63	8.1e-05
Breast Cancer	breast_cancer	TP53	0.43	-0.16	0.85	8.7e-05
Esophagogastric Cancer	barretts_esophagus	CDH1	0.09	-0.45	0.64	4.6e-05
Melanoma	melanoma_dx_or_fh	ARID2	0.18	0.35	1.42	0.00012
Melanoma	melanoma_dx_or_fh	SETBP1	0.15	0.38	1.46	0.00013
Thyroid Cancer	thyroid_cancer_dx_or_fh	BRAF	0.51	0.3	1.35	0.0031

## Sheet: Supplementary Table 5
PRS	Beta	OR	P-value
score_genotyped_breast	-0.17	0.84	7.2e-05
breast_cancer_dx_or_fh	-0.33	0.72	4.1e-08
breast_cancer	-0.23	0.79	1.5e-06
breast_or_ovarian_cancer	-0.22	0.8	1.3e-06
er_positive_breast_cancer	-0.27	0.76	2.6e-08

## Sheet: Supplementary Table 6
Features	Tier/Type	Carriers	Beta	OR	p-value	p-value (including age)	p-value (including TP53)
BRCA1	1	0.016	-0.57	0.57	0.0044	0.0039	0.018
PIK3CA	2	0.32	0.15	1.16	0.0033	0.0031	0.02
PIK3CA	3	0.34	0.17	1.19	0.00088	0.00078	0.0057
TP53	3	0.44	-0.27	0.76	2.6e-08	1.8e-08
TP53	Any	0.45	-0.25	0.78	2.6e-07	1.9e-07
MAP2K4	Deep Deletion	0.018	0.54	1.72	0.0026	0.0026	0.0018

## Sheet: Supplementary Table 7
Age in years (at time of sequencing)
	Mean	Median
	61	62
Sex
	Female	Male
	13137	10633
Stage
	Stage 1	Stage 2	Stage 3	Stage 4	Stage Missing/Unknown
	2668	1913	2769	3855	12565
Grade
	Grade 1	Grade 2	Grade 3	Grade 4	Grade Missing/Unknown
	812	2557	2522	985	16894
Metastatic tumor
	Yes	No
	6574	17196
Final cancer counts by type after all filtering (n = 22,229)
	Bladder Cancer	618
	Breast Carcinoma	2074
	Cancer of Unknown Primary	873
	Colorectal Cancer	2129
	Endometrial Cancer	836
	Esophagogastric Carcinoma	991
	Glioma	1809
	Melanoma	775
	Non-Small Cell Lung Cancer	3185
	Ovarian Cancer	1142
	Pancreatic Cancer	980
	Prostate Cancer	615
	Soft Tissue Sarcoma	588
	Other	5614
ER status (breast cancer only, n = 1,673)
	Positive	Negative	Unknown/Other
	720	300	653
PR status (breast cancer only, n = 1,673)
	Positive	Negative	Unknown/Other
	492	555	626
HER2/neu status (breast cancer only, n = 1,673)
	Positive	Negative	Unknown/Other
	102	504	1067
ER-targeted therapy (breast cancer only, n = 1,673)
	Received ER-targeted therapy	Did not receive ER-targeted therapy
	1039	634
Grade (breast cancer only, n = 1,673)
	Grade 1	Grade 2	Grade 3	Grade 4	Grade Missing/Unknown
	83	371	436	2	781

## Sheet: Supplementary Table 8
PRS_name	Phenotype	Group
adhd	ADHD	Control
amd	AMD	Control
anxiety	Anxiety	Control
any_tendinitis	Any tendinitis	Control
aortic_aneurysm	Aortic aneurysm	Control
astigmatism	Astigmatism	Control
bipolar	Bipolar	Control
bmi_qnorm	BMI qnorm	Control
bunion	Bunion	Control
carpal_tunnel	Carpal tunnel	Control
chronic_bronchitis	Chronic bronchitis	Control
colds_last_year	Colds last year	Control
congenital_heart_defect	Congenital heart defect	Control
depression	Depression	Control
early_onset_heart_attack	Early onset heart attack	Control
endometriosis	Endometriosis	Control
farsightedness	Farsightedness	Control
fibromyalgia_chronic_fatigue	Fibromyalgia chronic fatigue	Control
fracture	Fracture	Control
gallstones_or_gall_bladder_removal	Gallstones or gallbladder removal	Control
gerd_broad	GERD	Control
gest_diabetes	Gestational diabetes	Control
glaucoma	Glaucoma	Control
gout	Gout	Control
heart_attack	Heart attack	Control
hemorrhoids	Hemorrhoids	Control
hepatitis_a	Hepatitis A	Control
hernia	Hernia	Control
high_blood_pressure	High blood pressure	Control
high_cholesterol_broad	High cholesterol broad	Control
high_ldl	High LDL	Control
high_plasma_glucose	High plasma glucose	Control
high_tg	High triglycerides	Control
HIP_urinary_condition	HIP urinary condition	Control
hypocoagulation	Hypocoagulation	Control
iqb.bronchitis_frequency	IQB bronchitis frequency	Control
iqb.bruise_easily	IQB bruise easily	Control
iqb.childhood_ear_infections	IQB childhood ear infections	Control
iqb.chronic_constipation	IQB chronic constipation	Control
iqb.cluster_headaches	IQB cluster headaches	Control
iqb.dandruff_frequency	IQB dandruff frequency	Control
iqb.dry_skin_frequency	IQB dry skin frequency	Control
iqb.elbow_tendinitis	IQB elbow tendinitis	Control
iqb.fainted_giving_blood	IQB fainted giving blood	Control
iqb.gingivitis	IQB gingivitis	Control
iqb.hp_acne_scarring	IQB hp acne scarring	Control
iqb.hp_AK_number	IQB hp AK number	Control
iqb.intestinal_parasite	IQB intestinal parasite	Control
iqb.kidney_infection	IQB kidney infection	Control
iqb.malaria_meds	IQB malaria meds	Control
iqb.norovirus_ever	IQB norovirus ever	Control
iqb.strep_throat	IQB strep throat	Control
iqb.stretch_marks	IQB stretch marks	Control
iqb.tmj	IQB TMJ	Control
iqb.toenail_fungus	IQB toenail fungus	Control
iqb.uti_frequency	IQB uti frequency	Control
iqb.varicose_veins_legs	IQB varicose veins legs	Control
keloids_ever	Keloids ever	Control
kidney_stones	Kidney stones	Control
macular_degen_type_dry	Macular degeneration, type dry	Control
menorrhagia	Menorrhagia	Control
migraine_diagnosis	Migraine diagnosis	Control
mosquito_bites_itching	Mosquito bites itching	Control
mosquito_combined_qt	Mosquito combined qt	Control
nearsightedness	Nearsightedness	Control
nocturnal_leg_cramps_cc	Nocturnal leg cramps	Control
nosebleed_after12	Nosebleed after age 12	Control
osteoarthritis	Osteoarthritis	Control
osteoporosis_broad	Osteoporosis broad	Control
ovarian_cyst	Ovarian cyst	Control
peripheral_artery_dis	Peripheral artery disease	Control
plantar_warts	Plantar warts	Control
positive_tb_test	Positive TB test	Control
preeclampsia_or_hbp	Preeclampsia or high blood pressure	Control
pulmonary_embolism_dx_or_fh	Pulmonary embolism dx or fh	Control
restless_leg_syndrome	Restless leg syndrome	Control
scoliosis	Scoliosis	Control
severe_acne	Severe acne	Control
skin_tags	Skin tags	Control
stroke_dx_or_fh	Stroke dx or fh	Control
tonsillectomy	Tonsillectomy	Control
transient_ischemic_attack	Transient ischemic attack	Control
ulcer	Ulcer	Control
urinary_incontinence_simple	Urinary incontinence, simple	Control
urinary_tract_inf	Urinary tract infection	Control
uterine_fibroids	Uterine fibroids	Control
vaginal_inf	Vaginal infection	Control
yeast_infections	Yeast infections	Control
adult_onset_asthma	Adult-onset asthma	Immune-related
allergic_asthma	Allergic asthma	Immune-related
alopecia_areata	Alopecia areata	Immune-related
ankylosing_spondylitis	Ankylosing spondylitis	Immune-related
any_animal_allergy	Any animal allergy	Immune-related
any_asthma	Any asthma	Immune-related
any_drug_allergy	Any drug allergy	Immune-related
any_food_allergy	Any food allergy	Immune-related
any_plant_allergy	Any plant allergy	Immune-related
blood_sugar_meds	Blood sugar medications	Immune-related
celiac_HLA_all	Celiac HLA, all	Immune-related
chronic_hives	Chronic hives	Immune-related
crohns	Crohns	Immune-related
crohns_or_ulcerative_colitis	Crohns or ulcerative colitis	Immune-related
current_asthma	Current asthma	Immune-related
db_neuropathy	Diabetic neuropathy	Immune-related
eczema	Eczema	Immune-related
epilepsy	Epilepsy	Immune-related
graves	Graves' disease	Immune-related
hashimotos	Hashimoto's	Immune-related
HIP_allergies	HIP allergies	Immune-related
hysterectomy	Hysterectomy	Immune-related
ibs	IBS	Immune-related
ibs_type_RomeIII_C	IBS type Rome III C	Immune-related
ibs_type_RomeIII_D	IBS type Rome III D	Immune-related
ibs_type_RomeIII_M	IBS type Rome III M	Immune-related
immunodeficiency	Immunodeficiency	Immune-related
iodine_treatment_ever	Iodine treatment (ever)	Immune-related
iqb.canker_sore	IQB canker sore	Immune-related
iqb.chronic_sinus_infections	IQB chronic sinus infections	Immune-related
iqb.recurrent_vertigo	IQB recurrent vertigo	Immune-related
juvenile_asthma	Juvenile asthma	Immune-related
juvenile_asthma_not_current	Juvenile asthma, not current	Immune-related
lichen_planus	Lichen planus	Immune-related
lupus	Lupus	Immune-related
multiple_sclerosis	Multiple sclerosis	Immune-related
psoriasis	Psoriasis	Immune-related
psoriasis_plaque	Psoriasis, plaque	Immune-related
psoriasis_severe	Psoriasis, severe	Immune-related
psoriatic_arthritis	Psoriatic arthritis	Immune-related
raynauds	Raynaud's	Immune-related
raynauds_secondary	Raynaud's, secondary	Immune-related
rheumatoid_arthritis	Rheumatoid arthritis	Immune-related
rheumatoid_arthritis_anti_tnf_alpha_or_dmards	Rheumatoid arthritis, anti-TNF-alpha or DMARDs	Immune-related
rhinitis	Rhinitis	Immune-related
rosacea_all	Rosacea, all	Immune-related
rosacea_severity	Rosacea severity	Immune-related
rosacea_w_treatment	Rosacea with treatment	Immune-related
severe_asthma	Severe asthma	Immune-related
sjogrens_syndrome	Sjogren's syndrome	Immune-related
t1d	Type 1 diabetes	Immune-related
took_meds_anti_tnf_alpha	Took meds: anti-TNF-alpha	Immune-related
ulcerative_colitis	Ulcerative colitis	Immune-related
vitiligo	Vitiligo	Immune-related
actinic_keratosis	Actinic keratosis	Cancer/Cancer risk
any_non_melanoma_skin_cancer	Any non melanoma skin cancer	Cancer/Cancer risk
any_skin_cancer	Any skin cancer	Cancer/Cancer risk
barretts_esophagus	Barrett's esophagus	Cancer/Cancer risk
basal_cell_carcinoma	Basal cell carcinoma	Cancer/Cancer risk
bladder_cancer_dx_or_fh	Bladder cancer dx or fh	Cancer/Cancer risk
breast_cancer	Breast cancer	Cancer/Cancer risk
breast_cancer_dx_or_fh	Breast cancer dx or fh	Cancer/Cancer risk
breast_or_ovarian_cancer	Breast or ovarian cancer	Cancer/Cancer risk
cervical_cancer	Cervical cancer	Cancer/Cancer risk
colon_polyps	Colon polyps	Cancer/Cancer risk
colorectal_cancer	Colorectal cancer	Cancer/Cancer risk
colorectal_cancer_dx_or_fh	Colorectal cancer dx or fh	Cancer/Cancer risk
COPD	COPD	Cancer/Cancer risk
diverticulitis	Diverticulitis	Cancer/Cancer risk
emphysema	Emphysema	Cancer/Cancer risk
er_positive_breast_cancer	ER-positive breast cancer	Cancer/Cancer risk
hepatitis_c	Hepatitis c	Cancer/Cancer risk
iqb.dysplastic_mole	IQB dysplastic mole	Cancer/Cancer risk
iqb.gallstones	IQB gallstones	Cancer/Cancer risk
leukemia_dx_or_fh	Leukemia dx or fh	Cancer/Cancer risk
lung_cancer_dx_or_fh	Lung cancer dx or fh	Cancer/Cancer risk
melanoma	Melanoma	Cancer/Cancer risk
melanoma_dx_or_fh	Melanoma dx or fh	Cancer/Cancer risk
non_hodgkins_lymphoma_dx_or_fh	Non-Hodgkin's lymphoma dx or fh	Cancer/Cancer risk
prostate_cancer	Prostate cancer	Cancer/Cancer risk
prostate_cancer_dx_or_fh	Prostate cancer dx or fh	Cancer/Cancer risk
squamous_cell_carcinoma	Squamous cell carcinoma	Cancer/Cancer risk
t2d	Type 2 diabetes	Cancer/Cancer risk
t2d_broad	Type 2 diabetes broad	Cancer/Cancer risk
thyroid_cancer	Thyroid cancer	Cancer/Cancer risk
thyroid_cancer_dx_or_fh	Thyroid cancer dx or fh	Cancer/Cancer risk
thyroid_nodules	Thyroid nodules	Cancer/Cancer risk
thyroid_removed	Thyroid removed	Cancer/Cancer risk
anemia	Anemia	Immune-related
arrhythmia	Arrhythmia	Immune-related
arrhythmia_type_ventricular_tachycardia	Arrhythmia type: ventricular tachycardia	Immune-related
arterial_thrombosis_dx_or_fh	Arterial thrombosis dx or fh	Immune-related
atrial_fibrillation	Atrial fibrillation	Immune-related
blood_clots	Blood clots	Immune-related
cad	Coronary artery disease	Immune-related
carotid_artery_dis	Carotid artery disease	Immune-related
chronic_fatigue	Chronic fatigue	Immune-related
chronic_pain	Chronic pain	Immune-related
deep_vein_thrombosis	Deep vein thrombosis	Immune-related
dry_eyes	Dry eyes	Immune-related
elevated_liver_test	Elevated liver test	Immune-related
heart_failure	Heart failure	Immune-related
HIP_iritis	HIP iritis	Immune-related
hyperglycemia	Hyperglycemia	Immune-related
hyperthyroidism	Hyperthyroidism	Immune-related
hypothyroidism	Hypothyroidism	Immune-related
iqb.pneumonia_frequency	IQB pneumonia frequency	Immune-related
moles	Moles	Cancer/Cancer risk
pancreatitis	Pancreatitis	Immune-related
pcos	Polycystic ovary syndrome	Immune-related
pneumonia	Pneumonia	Immune-related
pulmonary_embolism	Pulmonary embolism	Control
tinnitus	Tinnitus	Immune-related
score_ukb_PGS000759	Hypothyroidism - PGS000759	Immune-related
score_ukb_PGS000760	Vitiligo - PGS000760	Immune-related
score_ukb_PGS000761	Hypothyroidism - PGS000761	Immune-related
score_genotyped_breast	Breast (genotyped)	Cancer/Cancer risk
score_genotyped_colorectal	Colorectal (genotyped)	Cancer/Cancer risk
score_genotyped_eczema	Eczema (genotyped)	Immune-related
score_genotyped_prostate	Prostate (genotyped)	Cancer/Cancer risk
score_genotyped_psoriasis	Psoriasis (genotyped)	Immune-related

## Sheet: Supplementary Table 9
Cancer	PRS	OR	P-value
Bladder Cancer	bladder_cancer_dx_or_fh	1.31	1.6e-11
Breast Carcinoma	breast_or_ovarian_cancer	1.52	1.1e-67
Breast Carcinoma	breast_cancer	1.52	1.5e-67
Breast Carcinoma	breast_cancer_dx_or_fh	1.51	1.5e-64
Breast Carcinoma	er_positive_breast_cancer	1.5	1.4e-63
Breast Carcinoma	score_genotyped_breast	1.45	6.4e-54
Breast Carcinoma	PRS313_er_positive_breast_cancer	1.35	7.99e-39
Colorectal Cancer	colon_polyps	1.4	2.7e-50
Colorectal Cancer	colorectal_cancer_dx_or_fh	1.37	1.1e-43
Colorectal Cancer	colorectal_cancer	1.34	1.5e-38
Colorectal Cancer	score_genotyped_colorectal	1.25	7e-23
Colorectal Cancer	anxiety	0.92	8.7e-05
Colorectal Cancer	ibs_type_RomeIII_C	0.91	3.5e-05
Colorectal Cancer	depression	0.91	1e-05
Esophagogastric Carcinoma	barretts_esophagus	1.28	3.8e-14
Esophagogastric Carcinoma	gerd_broad	1.18	1e-06
Esophagogastric Carcinoma	any_non_melanoma_skin_cancer	0.87	5.9e-05
Esophagogastric Carcinoma	any_skin_cancer	0.87	2.2e-05
Glioma	peripheral_artery_dis	0.9	2.1e-05
Head and Neck Carcinoma	iqb.bronchitis_frequency	1.22	1.7e-05
Head and Neck Carcinoma	chronic_bronchitis	1.22	2.6e-05
Head and Neck Carcinoma	pneumonia	1.21	3.3e-05
Head and Neck Carcinoma	iqb.pneumonia_frequency	1.21	3.4e-05
Leukemia	leukemia_dx_or_fh	1.29	3.6e-07
Melanoma	melanoma_dx_or_fh	1.66	2.1e-44
Melanoma	melanoma	1.65	1.3e-43
Melanoma	iqb.dysplastic_mole	1.45	2.4e-24
Melanoma	any_skin_cancer	1.39	9.1e-19
Melanoma	squamous_cell_carcinoma	1.39	1.9e-19
Melanoma	moles	1.37	1e-17
Melanoma	actinic_keratosis	1.35	1.4e-15
Melanoma	any_non_melanoma_skin_cancer	1.33	2.5e-14
Melanoma	basal_cell_carcinoma	1.33	2.2e-14
Melanoma	iqb.hp_AK_number	1.32	3.5e-15
Melanoma	skin_tags	1.18	4.8e-06
Melanoma	raynauds	1.17	1.3e-05
Non-Hodgkin Lymphoma	non_hodgkins_lymphoma_dx_or_fh	1.29	7e-08
Non-Hodgkin Lymphoma	score_genotyped_eczema	1.27	2.8e-07
Non-Hodgkin Lymphoma	eczema	1.22	2.9e-05
Non-Small Cell Lung Cancer	lung_cancer_dx_or_fh	1.3	8.8e-42
Non-Small Cell Lung Cancer	emphysema	1.19	2.6e-19
Non-Small Cell Lung Cancer	COPD	1.16	4.4e-15
Non-Small Cell Lung Cancer	bipolar	1.09	9e-06
Non-Small Cell Lung Cancer	chronic_bronchitis	1.08	0.00011
Non-Small Cell Lung Cancer	hepatitis_c	1.08	0.00012
Non-Small Cell Lung Cancer	anxiety	1.07	0.00022
Non-Small Cell Lung Cancer	any_plant_allergy	0.93	0.00023
Non-Small Cell Lung Cancer	breast_cancer	0.93	0.00015
Non-Small Cell Lung Cancer	er_positive_breast_cancer	0.93	8.2e-05
Ovarian Cancer	breast_cancer_dx_or_fh	0.89	0.0001
Ovarian Cancer	chronic_pain	0.88	4.1e-05
Ovarian Cancer	chronic_bronchitis	0.88	4.1e-05
Ovarian Cancer	high_tg	0.87	1.5e-05
Pancreatic Cancer	deep_vein_thrombosis	1.13	0.00011
Pancreatic Cancer	pulmonary_embolism	1.13	0.00014
Pancreatic Cancer	arterial_thrombosis_dx_or_fh	1.13	0.00019
Pancreatic Cancer	hypocoagulation	0.84	1.3e-07
Prostate Cancer	prostate_cancer_dx_or_fh	1.75	2.1e-39
Prostate Cancer	prostate_cancer	1.74	8.9e-39
Prostate Cancer	score_genotyped_prostate	1.51	1.3e-22
Renal Cell Carcinoma	high_blood_pressure	1.2	0.00021
Skin Cancer, Non-Melanoma	basal_cell_carcinoma	1.45	1.6e-08
Skin Cancer, Non-Melanoma	any_skin_cancer	1.44	4e-08
Skin Cancer, Non-Melanoma	any_non_melanoma_skin_cancer	1.4	4.7e-07
Skin Cancer, Non-Melanoma	squamous_cell_carcinoma	1.35	5.3e-06
Skin Cancer, Non-Melanoma	actinic_keratosis	1.31	5.5e-05
Skin Cancer, Non-Melanoma	vitiligo	0.78	0.00016
Thyroid Cancer	thyroid_cancer_dx_or_fh	1.84	2.6e-34
Thyroid Cancer	thyroid_cancer	1.8	9.6e-32
Thyroid Cancer	thyroid_removed	1.45	1.9e-13
Thyroid Cancer	thyroid_nodules	1.37	2.5e-10
Thyroid Cancer	ibs_type_RomeIII_C	1.22	6.8e-05

[truncated: 4 more sheets: Supplementary Table 10, Supplementary Table 11, Supplementary Table 12, Supplementary Table 13]
